# Supplementary material for: A Comprehensive Physiologically Based Pharmacokinetic Model for Predicting Vildagliptin Pharmacokinetics: Insights into Dosing in Renal Impairment
Source: Pharmaceuticals (Basel). 2024 Jul 10;17(7):924. doi: 10.3390/ph17070924 (PMC11280059; doi:10.3390/ph17070924)
Supplement: Supplementary file 1 [file pharmaceuticals-17-00924-s001.zip]

Archive with 1 entries (1 files):
- pharmaceuticals-3050040-supplementary.pdf
